# Supplementary material for: SPRED2 Is a Novel Regulator of Autophagy in Hepatocellular Carcinoma Cells and Normal Hepatocytes
Source: Int J Mol Sci. 2024 Jun 6;25(11):6269. doi: 10.3390/ijms25116269 (PMC11172722; doi:10.3390/ijms25116269)
Supplement: Supplementary file 1 [file ijms-25-06269-s001.zip]

Archive with 1 entries (1 files):
- ijms-3017524-supplementary.pdf
